# Supplementary material for: Novel Adjuvant S-540956 Targets Lymph Nodes and Reduces Genital Recurrences and Vaginal Shedding of HSV-2 DNA When Administered with HSV-2 Glycoprotein D as a Therapeutic Vaccine in Guinea Pigs
Source: Viruses. 2023 May 10;15(5):1148. doi: 10.3390/v15051148 (PMC10220834; doi:10.3390/v15051148)
Supplement: Supplementary file 1 [file viruses-15-01148-s001.zip]

Archive with 1 entries (1 files):
- viruses-2351315-supplementary.pdf
